# Supplementary material for: Next-Generation Sequencing in Lung Cancers—A Single-Center Experience in Taiwan
Source: Medicina (Kaunas). 2024 Jan 29;60(2):236. doi: 10.3390/medicina60020236 (PMC10890140; doi:10.3390/medicina60020236)
Supplement: Supplementary file 1 [file medicina-60-00236-s001.zip › Table S1.xlsx]

## Sheet: Sheet1
Supplementary Table S1
	n	%
EGFR	46	63
TP53	37	50.7
KRAS	10	13.7
RB1	10	13.7
CDKN2A	10	13.7
ERBB2	8	11
PIK3CA	8	11
MET	7	9.6
CDK4	6	8.2
FLCN	5	6.8
CCND1	4	5.5
STK11	4	5.5
BRAF V600E	3	4.1
CTNNB1	3	4.1
TERT	3	4.1
BRCA2	3	4.1
PTEN	3	4.1
SMAD4	3	4.1
ATM	3	4.1
RAD50	3	4.1
FGFR1	2	2.7
CHEK2	2	2.7
IL6	2	2.7
PRKCI	2	2.7
PTCH1	2	2.7
TSC1	2	2.7
TSC2	2	2.7
FBXW7	2	2.7
LRP1B	2	2.7
MRE11	2	2.7
RBM10	2	2.7
CARD11	2	2.7
RET	1	1.4
ROS1	1	1.4
NRAS	1	1.4
NRG1	1	1.4
KEAP1	1	1.4
MDM2	1	1.4
FGF3	1	1.4
RICTOR	1	1.4
MYC	1	1.4
MCL1	1	1.4
CDK6	1	1.4
CHEK1	1	1.4
ATR	1	1.4
BLM	1	1.4
KAT6A	1	1.4
NF1	1	1.4
SERPINP4	1	1.4
ARID1A	1	1.4
RAD51	1	1.4
PALB2TSC2	1	1.4
ATF	1	1.4
BAP1	1	1.4
MLH1	1	1.4
NF2	1	1.4
CYLD	1	1.4
CYLN	1	1.4
NFKBIA	1	1.4
CD274	1	1.4
JAK2	1	1.4
PDCD1LG2	1	1.4
KDM5A	1	1.4
TYMS	1	1.4
FLT4	1	1.4
PIK3C2G	1	1.4
HSP90AA1	1	1.4
AURKA	1	1.4
GNAS	1	1.4
TOP1	1	1.4
ZNF217	1	1.4
CRKL	1	1.4
MUC4	1	1.4
RB1FLCN	1	1.4
ERCC1	1	1.4
